# Supplementary material for: An Exploratory Study of ADIPOQ Polymorphisms, Adiponectin Levels and Metabolic Syndrome in a Vietnamese Population
Source: Int J Mol Sci. 2026 Feb 12;27(4):1780. doi: 10.3390/ijms27041780 (PMC12941168; doi:10.3390/ijms27041780)
Supplement: Supplementary file 1 [file ijms-27-01780-s001.zip]

Archive with 1 entries (1 files):
- ijms-4106729-supplementary.pdf
